# Supplementary material for: Switching to external flows: perturbations of developing vasculature within chicken chorioallantoic membrane
Source: Lab Chip. 2024 May 6;24(13):3233–42. doi: 10.1039/d4lc00311j (PMC11198391; doi:10.1039/d4lc00311j)
Supplement: LC-024-D4LC00311J-s002 [file LC-024-D4LC00311J-s002.zip]

Archive with 11 entries (11 files):
- Supplementary Video 1a.mp4
- Supplementary Video 1b.mp4
- Supplementary Video 2a.mp4
- Supplementary Video 2b.mp4
- Supplementary Video 2c.mp4
- Supplementary Video 3a.mov
- Supplementary Video 3b.mov
- Supplementary Video 4a.mov
- Supplementary Video 4b.mp4
- Supplementary Video 5i.mp4
- Supplentary Video 5ii.MOV
